# Supplementary material for: Identification and analysis of serpin-family genes by homology and synteny across the 12 sequenced Drosophilid genomes
Source: BMC Genomics. 2009 Oct 22;10:489. doi: 10.1186/1471-2164-10-489 (PMC2770083; doi:10.1186/1471-2164-10-489)
Supplement: Additional file 5 — Synteny search code. Code used to search for orthologous genes by synteny of adjacent transcripts. [file 1471-2164-10-489-S5.PL]

#!/usr/bin/perl -w

use strict;
use Bio::DB::Fasta;
use Bio::Tools::Run::StandAloneBlast;

# The positions of the genes in Melanogaster
open (DROS, "dmel.pos");

my $target = shift;

# The positions of the putative genes in the other organism
open (QUERY, "dros/$target.pos");

# Output file
open (FASTA, ">$target.serpins.fa");

# The Melanogaster coding sequences
my $db1 = Bio::DB::Fasta->new("dmel.fa");

# The target's coding sequences
my $db2 = Bio::DB::Fasta->new("$target.cds.fasta");

my %drosdata;
my %drospos;

my %querydata;
my %querypos;

my %orthdata;

# drospos is a hash of arrays. Each array represents a chromosome arm and
# contains the list of genes in the order they occur on the chromosome
#
# drosdata is a hash of genes. Each gene contains its location on the
# chromosome.

while (<DROS>) {
    chomp;
    my @array = split(" ");

    if (defined $drospos{$array[0]}) {
	push @{$drospos{$array[0]}}, $array[1];
    } else {
	@{$drospos{$array[0]}} = [ $array[1] ];
    }

    my $pos = @{$drospos{$array[0]}};

    $drosdata{$array[1]} = [ $array[0], $array[2], $array[3], $array[4], $pos ];
}

# And the same for the target organism

while (<QUERY>) {
    chomp;
    my @array = split(" ");

    if (defined $querypos{$array[0]}) {
	push @{$querypos{$array[0]}}, $array[1];
    } else {
	@{$querypos{$array[0]}} = [ $array[1] ];
    }

    my $pos = @{$querypos{$array[0]}};

    $querydata{$array[1]} = [ $array[0], $array[2], $array[3], $array[4], $pos ];
}

# And now populate with existing orthology data. This is extracted from
# Flybase. Orthdata is simply a hash mapping of orthologous genes.

open (ORTH, "dros/$target.orth");

while (<ORTH>) {
    my @array = split(" ");
    if (defined $orthdata{$array[0]}) {
	$orthdata{$array[0]}="$orthdata{$array[0]} $array[3]";
    } else {
	$orthdata{$array[0]}=$array[3];
    }
}

# Now open the list of genes that we're interested in.

open (GENES, shift);

while (<GENES>) {
    chomp;
    my $gene = $_;

    my @putativematches;

    if (!defined $drosdata{$gene}) {
	next;
    }

    my @genearray = @{$drosdata{$gene}};

# This is the easy case - the orthology data already gives us a match.
    
    if (defined $orthdata{$gene}) {
	print "$gene gives absolute $orthdata{$gene}\n";
	my $absolute = $orthdata{$gene}."-PA";
	my $seq2 = $db2->get_Seq_by_id($absolute);
	print FASTA ">$absolute\n",$seq2->seq(),"\n";

    } else {

# Otherwise we need to put some more effort in.

	my $leftlist, my $rightlist;
	my $chromosome = $genearray[0];
	my $pos = $genearray[4]-1;

# First, find the 5 genes either side of the gene we're interested in. If
# any have any orthology data, add that to the putative list.
	
	for (my $i = 1; $i <= 5; $i++) {
	    my $potential = @{$drospos{$chromosome}}[$pos-$i];
	    if (defined $orthdata{$potential}) {
		$leftlist = $orthdata{$potential};
		last;
	    }
	}
	
	for (my $i = 1; $i <= 5; $i++) {
	    my $potential = @{$drospos{$chromosome}}[$pos+$i];
	    if (defined $orthdata{$potential}) {
		$rightlist = $orthdata{$potential};
		last;
	    }
	}    

# If we found some orthology in the surrounding genes, we now want to
# attempt to work out if these genes are sufficiently close to each
# other to suggest syntenic conservation
	
	if (defined $leftlist && defined $rightlist) {
	    foreach my $left (split (" ", $leftlist)) {
		foreach my $right (split (" ", $rightlist)) {
		    my @leftdata = @{$querydata{$left}};
		    my @rightdata = @{$querydata{$right}};
		    
		    # Check if they're on the same chromosome
		    if ($leftdata[0] eq $rightdata[0]) {
			my $querychromosome = $leftdata[0];
			# And then check if they're within 10 genes of
			# each other on the melanogaster
			# chromosome. If so, print the list.
			if (abs($rightdata[4]-$leftdata[4]) < 10) {
			    my $j;
			    my $printed = 0;
			    if ($rightdata[4]-$leftdata[4] < 1) {
				for ($j = $rightdata[4]+1; $j <= $leftdata[4]-1; $j++) {
				    if (!$printed) {
					print "$gene gives potentials ";
					$printed = 1;
				    }
				    print "@{$querypos{$querychromosome}}[$j-1] ";
				    push (@putativematches, @{$querypos{$querychromosome}}[$j-1]);
				}
			    } else {
				for ($j = $leftdata[4]+1; $j <= $rightdata[4]-1; $j++) {
				    if (!$printed) {
					print "$gene gives potentials ";
					$printed = 1;
				    }
				    print "@{$querypos{$querychromosome}}[$j-1] ";
				    push (@putativematches, @{$querypos{$querychromosome}}[$j-1]);
				}
			    }
			    if ($printed) {
				print "\n";
			    }
			}
		    }
		}
	    }
	}
    }

    # That gives matches based on synteny. Now check for sequence conservation.

    foreach my $putative (@putativematches) {
	my $e = 1;
	my $good = 0;
	my $seq1 = $db1->get_Seq_by_id($gene);
	$putative = $putative."-PA";
	my $seq2 = $db2->get_Seq_by_id($putative);

	my $factory = Bio::Tools::Run::StandAloneBlast->new('program'=>'tblastx', 'e'=>'0.00001');
	my $blast_report = $factory->bl2seq($seq1, $seq2);
	my $result = $blast_report->next_result;
	while (defined $result) {
	    my $hit = $result->next_hit;
	    while (defined $hit) {
		my $name = $hit->name;
		my $hsp = $hit->next_hsp;
		while (defined $hsp) {
		    $good = 1;
		    if ($hsp->evalue() < $e) {
			$e = $hsp->evalue();
		    }
		    $hsp = $hit->next_hsp;		    
		}
		$hit = $result->next_hit;
	    }
	    $result = $blast_report->next_result;
	}
	# A hit that matches syntenically and also has high sequence
	# conservation
	if ($good) {
	    print " good $putative $e\n";
	    print FASTA ">$putative\n",$seq2->seq(),"\n";
	}
    }
}
